# Supplementary material for: Inhibition of Escherichia Virus MS2, Surrogate of SARS-CoV-2, via Essential Oils-Loaded Electrospun Fibrous Mats: Increasing the Multifunctionality of Antivirus Protection Masks
Source: Pharmaceutics. 2022 Jan 27;14(2):303. doi: 10.3390/pharmaceutics14020303 (PMC8875402; doi:10.3390/pharmaceutics14020303)
Supplement: Supplementary file 1 [file pharmaceutics-14-00303-s001.zip]

Archive with 1 entries (1 files):
- pharmaceutics-1544233-supplementary.pdf
